# Supplementary material for: Mammalian Cell Interaction with Periodic Surface Nanostructures
Source: Int J Mol Sci. 2022 Apr 23;23(9):4676. doi: 10.3390/ijms23094676 (PMC9100987; doi:10.3390/ijms23094676)
Supplement: Supplementary file 1 [file ijms-23-04676-s001.zip]

Archive with 1 entries (1 files):
- ijms-1650523-supplementary.pdf
